# Supplementary material for: Nanoencapsulation as a General Solution for Lyophilization of Labile Substrates
Source: Pharmaceutics. 2021 Oct 26;13(11):1790. doi: 10.3390/pharmaceutics13111790 (PMC8622885; doi:10.3390/pharmaceutics13111790)
Supplement: Supplementary file 1 [file pharmaceutics-13-01790-s001.zip]

Archive with 1 entries (1 files):
- pharmaceutics-1368653-supplementary.pdf
